# Supplementary material for: Effects of cow’s milk beta-casein variants on symptoms of milk intolerance in Chinese adults: a multicentre, randomised controlled study
Source: Nutr J. 2017 Oct 25;16:72. doi: 10.1186/s12937-017-0275-0 (PMC5657040; doi:10.1186/s12937-017-0275-0)
Supplement: Additional file 1: — Table S1. Food frequency questionnaire. Table S2. Gastrointestinal symptom scores at each study site: GEE analysis of visit and age group. Table 3. Gastrointestinal symptom scores in individual study sites. Table 4. Proportions of subjects with improvements in gastrointestinal symptoms at each study site. Table 5. Differences in gastrointestinal symptoms between the two age groups by study product (all study sites combine). Table 6. Urinary galactose concentrations after consumption of the study products: LSM difference for visit and age group. Table 7. Proportions of subjects with improvements in gastrointestinal symptoms according to lactose absorption/malabsorption. (XLSX 37 kb) [file 12937_2017_275_MOESM1_ESM.xlsx]

## Sheet: Table S2
Supplementary Table 2. Gastrointestinal symptom scores (all study sites combined): GEE analysis of visit and age group
Variable	Time	Visit 1				Visit 2				GEE analysis
		A1 (n=300)a		A2 (n=300)a		A1 (n=300)a		A2 (n=300)a		Visit (Visit 2 vs. Visit 1)			Age group (36–50 vs. 20–35)
		Median	Range	Median	Range	Median	Range	Median	Range	Estimate	SE	P	Estimate	SE	P
Borborygmus	1 h	3	0–6	2	0–6	3	0–6	2	0–6	−0.029	0.085	0.737	0.196	0.119	0.099
	3 h	3	0–6	2	0–6	3	0–6	2	0–5	0.216	0.089	0.016	0.078	0.118	0.51
	12 h	0	0–2	0	0–2	0	0–2	0	0–2	−0.088	0.179	0.621	0.184	0.211	0.383
Flatulence	1 h	2	0–6	2	0–5	3	0–6	1	0–5	−0.155	0.087	0.075	0.06	0.122	0.621
	3 h	3	0–6	2	0–5	3	0–6	2	0–4	0.103	0.089	0.247	−0.148	0.121	0.222
	12 h	0	0–3	0	0–3	0	0–3	0	0–2	−0.023	0.129	0.858	−0.079	0.147	0.59
Bloating	1 h	2	0–6	1	0–6	3	0–6	1	0–5	−0.134	0.088	0.127	0.237	0.12	0.049
	3 h	3	0–6	2	0–5	3	1–6	2	0–4	0.131	0.088	0.137	−0.039	0.123	0.753
	12 h	2	0–5	1	0–4	2	0–4	1	0–3	0.262	0.125	0.036	−0.103	0.134	0.44
Abdominal Pain	1 h	0	0–5	0	0–5	1	0–5	0	0–3	0.033	0.082	0.689	0.232	0.138	0.093
	3 h	2	0–5	1	0–4	2	0–6	0	0–3	0.447	0.097	<0.0001	−0.008	0.122	0.946
	12 h	2	0–4	1	0–3	2	0–5	1	0–3	0.211	0.112	0.059	−0.286	0.152	0.06
Stool Frequency	1 h	0	0–5	0	0–4	0	0–5	0	0–3	0.018	0.088	0.839	0.218	0.147	0.139
	3 h	2	0–5	0	0–3	2	0–5	0	0–3	0.198	0.101	0.051	−0.16	0.124	0.197
	12 h	1	0–2	0	0–2	1	0–3	0	0–2	0.332	0.141	0.018	−0.178	0.149	0.231
Stool Consistency	1 h	0	0–5	0	0–4	0	0–5	0	0–2	0.11	0.093	0.241	0.27	0.147	0.066
	3 h	2	0–5	0	0–4	2	0–5	0	0–2	0.458	0.11	<0.0001	−0.115	0.121	0.341
	12 h	1	0–3	0	0–2	1	0–3	0	0–2	0.228	0.139	0.101	−0.022	0.162	0.89
A1, conventional milk containing A1 and A2 β-casein; A2, milk containing A2 β-casein; GEE, generalized estimating equation; SE, standard error.
an=400 at 12 h (the VAS was not assessed at 12 h in Shanghai).
A1, conventional milk containing A1 and A2 β-casein; A2, milk containing A2 β-casein.
an=400 at 12 h (the VAS was not assessed at 12 h in Shanghai).

## Sheet: Table S3
Supplementary Table 3. Gastrointestinal symptom scores in individual study sites
Beijing	Time	Visit 1				Visit 2
		A1 (n=100)		A2 (n=100)		A1 (n=100)		A2 (n=100)
		Median	Range	Median	Range	Median	Range	Median	Range
Borborygmus	1 h	3	0–5	2	0–6	2	0–6	2	0–6
	3 h	3	0–5	2	0–6	3	0–6	2	0–5
	12 h	0	0–2	0	0–2	0	0–2	0	0–2
Flatulence	1 h	3	0–5	2	0–5	2	0–6	2	0–5
	3 h	3	0–6	2	0–4	3	0–6	2	0–4
	12 h	0	0–3	0	0–3	0	0–2	0	0–2
Bloating	1 h	2	0–6	2	0–6	2	0–5	2	0–5
	3 h	3	0–5	2	0–4	3	1–5	2	0–4
	12 h	2	0–5	1	0–4	2	0–4	1	0–3
Abdominal Pain	1 h	1	0–4	1	0–3	1	0–3	1	0–3
	3 h	2	0–5	1	0–4	2	0–6	1	0–3
	12 h	2	0–4	1	0–3	2	0–3	1	0–3
Stool Frequency	1 h	1	0–4	0	0–3	1	0–4	1	0–3
	3 h	2	0–5	1	0–2	2	0–5	1	0–3
	12 h	1	0–2	0	0–2	1	0–3	0	0–2
Stool Consistency	1 h	1	0–4	0	0–2	1	0–3	0	0–2
	3 h	2	0–4	0.5	0–2	1	0–5	1	0–2
	12 h	1	0–3	0	0–2	1	0–3	0	0–2
Guangzhou	Time	Visit 1				Visit 2
		A1 (n=100)		A2 (n=100)		A1 (n=100)		A2 (n=100)
		Median	Range	Median	Range	Median	Range	Median	Range
Borborygmus	1 h	3	0–6	2	0–5	3	0–6	1	0–4
	3 h	3	0–6	2	0–5	3	0–6	2	0–4
	12 h	0	0–2	0	0–2	0	0–2	0	0–2
Flatulence	1 h	3	1–6	2	0–5	3	1–6	1	0–4
	3 h	3	0–6	2	0–5	3	1–6	2	0–4
	12 h	0	0–3	0	0–2	0.5	0–3	0	0–2
Bloating	1 h	2.5	0–6	2	0–5	3	0–6	1	0–4
	3 h	3	0–6	2	0–5	3	0–6	2	0–4
	12 h	1	0–3	1	0–4	1	0–3	1	0–3
Abdominal Pain	1 h	0	0–5	1	0–5	1	0–5	0	0–3
	3 h	2	0–5	0	0–4	2	0–6	0	0–3
	12 h	2	0–4	1	0–3	2	0–5	0	0–3
Stool Frequency	1 h	0	0–5	0	0–4	1	0–5	0	0–3
	3 h	2	0–4	0	0–3	2	0–4	0	0–2
	12 h	1	0–2	0	0–2	1	0–2	0	0–1
Stool Consistency	1 h	0	0–5	0	0–4	1	0–5	0	0–2
	3 h	2	0–5	0	0–4	2	0–5	0	0–2
	12 h	1	0–3	0	0–2	1	0–2	0	0–1
Shanghai a	Time	Visit 1				Visit 2
		A1 (n=100)		A2 (n=100)		A1 (n=100)		A2 (n=100)
		Median	Range	Median	Range	Median	Range	Median	Range
Borborygmus	1 h	2.5	0–5	2	0–3	3	1–6	2	0–5
	3 h	3	0–5	2	0–4	3	0–6	2	0–4
Flatulence	1 h	2	1–5	1	0–4	3	1–6	1	0–4
	3 h	3	1–5	2	0–5	3	1–6	2	0–4
Bloating	1 h	2	0–5	1	0–4	2	0–6	1	0–3
	3 h	3	1–5	1	0–4	3	1–6	1	0–4
Abdominal Pain	1 h	0	0–4	0	0–3	0	0–3	0	0–2
	3 h	2	0–5	0	0–2	1	0–4	0	0–3
Stool Frequency	1 h	0	0–3	0	0–3	0	0–4	0	0–2
	3 h	2	0–5	0	0–3	2	0–5	0	0–3
Stool Consistency	1 h	0	0–4	0	0–2	0	0–5	0	0–1
	3 h	2	0–5	0	0–3	1	0–5	0	0–2
A1, conventional milk containing A1 and A2 β-casein; A2, milk containing A2 β-casein.
a The VAS was not assessed at 12 h in Shanghai.

## Sheet: Table S4
Supplementary Table 4. Proportions of subjects with improvements in gastrointestinal symptoms at each study site
Measurement	Improvement	Borborygmus		Flatulence		Bloating		Abdominal Pain		Stool Frequency		Stool Consistency		All Symptoms
Beijing		n	%	n	%	n	%	n	%	n	%	n	%	n	%
1 h	No symptom	11	0.055	26	0.13	28	0.14	51	0.255	54	0.27	62	0.31	0	0
	Significant improvement	7	0.035	3	0.015	1	0.005	0	0	0	0	0	0	71	0.355
	Slight improvement	76	0.38	81	0.405	69	0.345	33	0.165	17	0.085	13	0.065	65	0.325
	No difference	106	0.53	90	0.45	102	0.51	116	0.58	129	0.645	125	0.625	64	0.32
3 h	No symptom	18	0.09	12	0.06	20	0.1	67	0.335	71	0.355	78	0.39	0	0
	Significant improvement	6	0.03	6	0.03	2	0.01	3	0.015	0	0	1	0.005	144	0.72
	Slight improvement	104	0.52	97	0.485	104	0.52	43	0.215	50	0.25	38	0.19	42	0.21
	No difference	72	0.36	85	0.425	74	0.37	87	0.435	79	0.395	83	0.415	14	0.07
12 h	No symptom	29	0.145	51	0.255	46	0.23	49	0.245	81	0.405	84	0.42	5	0.025
	Significant improvement	0	0	0	0	1	0.005	0	0	0	0	0	0	85	0.425
	Slight improvement	3	0.015	18	0.09	70	0.35	66	0.33	10	0.05	12	0.06	80	0.4
	No difference	168	0.84	131	0.655	83	0.415	85	0.425	109	0.545	104	0.52	30	0.15
Guangzhou		n	%	n	%	n	%	n	%	n	%	n	%	n	%
1 h	No symptom	14	0.07	16	0.08	31	0.155	41	0.205	37	0.185	37	0.185	5	0.025
	Significant improvement	2	0.01	5	0.025	3	0.015	1	0.005	1	0.005	0	0	117	0.585
	Slight improvement	125	0.625	112	0.56	104	0.52	42	0.21	27	0.1353	27	0.135	78	0.39
	No difference	59	0.295	67	0.335	62	0.31	116	0.58	135	0.68	136	0.68	0	0
3 h	No symptom	7	0.035	5	0.025	9	0.045	94	0.47	157	0.785	160	0.785	0	0
	Significant improvement	1	0.005	2	0.01	1	0.005	2	0.01	0	0	0	0	182	0.91
	Slight improvement	121	0.605	105	0.525	115	0.575	52	0.26	16	0.08	16	0.08	18	0.09
	No difference	71	0.355	88	0.44	75	0.375	52	0.26	27	0.135	27	0.135	0	0
12 h	No symptom	22	0.11	51	0.2551	37	0.185	72	0.36	118	0.59	118	0.59	18	0.09
	Significant improvement	0	0	0	0	0	0	0	0	0	0	0	0	55	0.275
	Slight improvement	1	0.005	6	0.03	35	0.175	74	0.37	15	0.075	10	0.05	102	0.51
	No difference	177	0.885	143	0.715	128	0.64	54	0.27	67	0.335	72	0.36	25	0.125
Shanghai a		n	%	n	%	n	%	n	%	n	%	n	%	n	%
1 h	No symptom	25	0.125	19	0.095	53	0.265	27	0.135	29	0.145	29	0.145	11	0.055
	Significant improvement	0	0	1	0.005	2	0.01	0	0	0	0	0	0	94	0.47
	Slight improvement	109	0.545	121	0.605	106	0.53	13	0.065	21	0.105	22	0.11	93	0.465
	No difference	66	0.33	59	0.295	39	0.195	160	0.8	150	0.75	149	0.745	2	0.01
3 h	No symptom	8	0.04	12	0.06	33	0.165	79	0.395	76	0.38	75	0.375	4	0.02
	Significant improvement	1	0.005	1	0.005	2	0.01	1	0.005	0	0	0	0	154	0.77
	Slight improvement	137	0.685	139	0.695	119	0.595	36	0.18	48	0.24	33	0.165	40	0.2
	No difference	54	0.27	48	0.24	46	0.23	84	0.42	76	0.38	92	0.46	2	0.01
Values are presented as n (%).
aThe VAS was not assessed at 12 h in Shanghai.

## Sheet: Table S5
Supplementary Table 5. Differences in gastrointestinal symptoms between the two age groups by study product (all study sites combine)
Variable	Time	A1						A2
		20–35 years		36–50 years		Kruskal-Wallis Test		20–35 years		36–50 years		Kruskal-Wallis Test
		Median	Range	Median	Range	χ2	P	Median	Range	Median	Range	χ2	P
Borborygmus	1 h	3	0–6	3	0–6	4.764	0.029	2	0–5	2	0–6	0.15	0.698
	3 h	3	0–6	3	0–6	0.001	0.976	2	0–5	2	0–6	1.442	0.23
	12 h	0	0–2	0	0–2	1.046	0.306	0	0–2	0	0–2	0.005	0.945
Flatulence	1 h	3	0–6	2	0–6	1.568	0.211	2	0–5	2	0–5	0.002	0.967
	3 h	3	0–6	3	0–6	0.113	0.737	2	0–5	2	0–5	0.589	0.443
	12 h	0	0–2	0	0–3	0.04	0.842	0	0–2	0	0–3	0.057	0.812
Bloating	1 h	2	0–6	2	0–6	5.783	0.016	1	0–5	1	0–6	0.481	0.062
	3 h	3	0–6	3	0–6	0.086	0.77	2	0–5	2	0–4	0.726	0.394
	12 h	2	0–4	2	0–5	1.216	0.27	1	0–4	1	0–4	0.055	0.815
Abdominal Pain	1 h	1	0–5	1	0–5	0.608	0.436	0	0–5	0	0–3	7.157	0.008
	3 h	2	0–6	2	0–6	0.124	0.724	0	0–4	0	0–4	0.596	0.44
	12 h	2	0–5	2	0–4	4.23	0.04	1	0–3	1	0–3	0.221	0.638
Stool Frequency	1 h	0	0–5	0	0–5	0.379	0.538	0	0–4	0	0–3	3.521	0.061
	3 h	2	0–5	2	0–5	0.272	0.602	0	0–3	0	0–3	2.121	0.145
	12 h	1	0–3	1	0–2	2.123	0.145	0	0–2	0	0–2	0.055	0.814
Stool Consistency	1 h	0	0–5	0	0–5	1.178	0.278	0	0–4	0	0–2	4.119	0.042
	3 h	2	0–5	2	0–5	0.405	0.525	0	0–2	0	0–4	0.312	0.576
	12 h	1	0–3	1	0–3	0.265	0.607	0	0–2	0	0–2	0.772	0.38
A1, conventional milk containing A1 and A2 β-casein; A2, milk containing A2 β-casein.

## Sheet: Table S6
Supplementary Table 6. Urinary galactose concentrations after consumption of the study products: LSM difference for visit and age group
Site	Time	Visit 1				Visit 2				LSM difference
		A1 (n=300)a		A2 (n=300)a		A1 (n=300)a		A2 (n=300)a		Visit (Visit 2 vs. Visit 1)			Age group (36–50 vs. 20–35)
		Mean	SD	Mean	SD	Mean	SD	Mean	SD	Estimate	SE	P	Estimate	SE	P
Beijingi	Baseline	0.72	0.3	0.71	0.3	0.7	0.31	0.71	0.28
	3 h	0.84	0.33	1.06	0.39	0.81	0.31	1.07	0.42	–0.002	0.034	0.949	–0.008	0.034	0.82
	Change from baseline	0.12	0.27	0.35	0.43	0.11	0.31	0.36	0.47	0.003	0.038	0.937	–0.02	0.038	0.596
Guangzhou	Baseline	0.72	0.32	0.73	0.33	0.73	0.38	0.7	0.38
	3 h	0.85	0.49	1.01	0.39	0.96	0.58	1.07	0.69	0.093	0.044	0.058	–0.072	0.046	0.123
	Change from baseline	0.13	0.4	0.28	0.32	0.23	0.46	0.37	0.59	0.094	0.045	0.058	–0.054	0.045	0.235
Shanghai	Baseline	0.71	0.26	0.71	0.25	0.72	0.28	0.72	0.21
	3 h	0.85	0.36	0.99	0.39	0.83	0.37	1.02	0.42	0.002	0.034	0.945	0.006	0.037	0.871
	Change from baseline	0.14	0.37	0.28	0.41	0.12	0.31	0.3	0.38	0.002	0.036	0.966	–0.002	0.038	0.961
All sites	Baseline	0.72	0.29	0.72	0.3	0.72	0.32	0.71	0.3
	3 h	0.85	0.4	1.02	0.39	0.87	0.44	1.05	0.53	0.031	0.022	0.159	–0.034	0.023	0.137
	Change from baseline	0.13	0.35	0.3	0.39	0.15	0.37	0.34	0.49	0.033	0.023	0.155	–0.025	0.023	0.278
A1, conventional milk containing A1 and A2 β-casein; A2, milk containing A2 β-casein; LSM, least-squares mean; SD, standard deviation; SE, standard error.
an=400 at 12 h (the VAS was not assessed at 12 h in Shanghai).

## Sheet: Table S7
Supplementary Table 7. Proportions of subjects with improvements in gastrointestinal symptoms according to lactose absorption/malabsorption
Time	Lactose absorption status	Improvement	Borborygmus		Flatulence		Bloating		Abdominal Pain		Stool Frequency		Stool Consistency		All Symptoms
			n	%	n	%	n	%	n	%	n	%	n	%	n	%
1 h (n=600)	Absorbers	No symptom	12	0.07	13	0.076	27	0.157	44	0.256	39	0.227	39	0.227	3	0.017
		Significant improvement	2	0.012	2	0.012	1	0.006	1	0.006	1	0.006	0	0	98	0.57
		Slight improvement	89	0.517	94	0.547	92	0.535	35	0.204	25	0.145	24	0.14	54	0.314
		No difference	69	0.401	63	0.366	52	0.302	92	0.535	107	0.622	109	0.634	17	0.099
	Malabsorbers	No symptom	38	0.089	48	0.112	85	0.199	75	0.175	81	0.189	89	0.208	13	0.03
		Significant improvement	7	0.016	7	0.016	5	0.012	0	0	0	0	1	0.002	184	0.43
		Slight improvement	221	0.516	220	0.514	187	0.437	53	0.124	40	0.094	37	0.086	182	0.425
		No difference	162	0.379	153	0.358	151	0.353	300	0.701	307	0.717	301	0.703	49	0.115
3 h (n=600)	Absorbers	No symptom	11	0.064	12	0.07	25	0.145	54	0.314	76	0.442	76	0.442	2	0.012
		Significant improvement	0	0	2	0.012	0	0	1	0.006	0	0	0	0	126	0.733
		Slight improvement	105	0.611	90	0.523	95	0.552	38	0.221	30	0.174	26	0.151	39	0.227
		No difference	56	0.326	68	0.395	52	0.302	79	0.459	66	0.384	70	0.407	5	0.029
	Malabsorbers	No symptom	22	0.051	17	0.04	37	0.086	186	0.435	228	0.533	234	0.547	2	0.005
		Significant improvement	8	0.019	7	0.016	5	0.012	5	0.012	0	0	1	0.002	354	0.827
		Slight improvement	257	0.601	251	0.586	243	0.568	93	0.217	84	0.196	61	0.143	61	0.143
		No difference	141	0.329	153	0.358	143	0.334	144	0.336	116	0.271	132	0.308	11	0.026
12 h (n=400)a	Absorbers	No symptom	9	0.052	20	0.116	24	0.14	34	0.198	55	0.32	62	0.361	8	0.047
		Significant improvement	0	0	0	0	0	0	0	0	0	0	0	0	35	0.204
		Slight improvement	2	0.012	9	0.052	35	0.204	37	0.215	8	0.047	3	0.017	49	0.285
		No difference	161	0.936	143	0.831	113	0.657	101	0.587	109	0.634	107	0.622	80	0.465
	Malabsorbers	No symptom	42	0.098	82	0.192	59	0.138	87	0.203	144	0.336	140	0.327	13	0.03
		Significant improvement	0	0	0	0	1	0.002	0	0	0	0	0	0	92	0.215
		Slight improvement	2	0.005	15	0.035	70	0.164	103	0.241	17	0.04	19	0.044	137	0.32
		No difference	384	0.897	331	0.773	298	0.696	238	0.556	267	0.624	269	0.629	186	0.435
A1, conventional milk containing A1 and A2 β-casein; A2, milk containing A2 β-casein
aThe VAS was not assessed at 12 h in Shanghai.
